# Supplementary material for: The Establishment of Evaluation Models for the Cooking Suitability of Different Pork Muscles
Source: Foods. 2023 Feb 8;12(4):742. doi: 10.3390/foods12040742 (PMC9956234; doi:10.3390/foods12040742)
Supplement: Supplementary file 1 [file foods-12-00742-s001.zip]

Archive with 4 entries (3 files):
- Supplementary File/
- Supplementary File/Figure S1 PCA loading diagram under boiling method.png
- Supplementary File/Figure S2 PCA loading diagram under scalding method.png
- Supplementary File/Figure S3 PCA loading diagram under roasting method.png
